# Supplementary material for: Identification of Differentially Expressed Genes in Spinal Cord Injury
Source: Genes (Basel). 2025 Apr 28;16(5):514. doi: 10.3390/genes16050514 (PMC12111553; doi:10.3390/genes16050514)
Supplement: Supplementary file 1 [file genes-16-00514-s001.zip]

Archive with 6 entries (6 files):
- Table S1.xlsx
- Table S2.pdf
- Table S3.pdf
- Table S4.pdf
- Table S5a.pdf
- Table S5b.pdf
