# Supplementary material for: Identification of Differentially Expressed Genes in Spinal Cord Injury
Source: Genes (Basel). 2025 Apr 28;16(5):514. doi: 10.3390/genes16050514 (PMC12111553; doi:10.3390/genes16050514)
Supplement: Supplementary file 1 [file genes-16-00514-s001.zip › Table S1.xlsx]

## Sheet: Sheet1
Up-regulated Genes (n=399)			Down-regulated Genes (n=196)
Gene	logFC D1vsCon	LogFC D21vsCon	Gene	logFC D1vsCon	LogFC D21vsCon
CD68	2.51896	6.09095	MPZ	-2.9638	-2.71543
GPNMB	3.25078	5.90908	HMGCS1	-1.12006	-2.70715	Genes are ranked in descending order according to their absolute logFC values of D21vsCon. Constraints of p-value <0.05, |logFC|>1 for both D21vsCon and D1vsCon
TNFAIP6	4.22568	4.59979	SYT2	-1.31317	-2.53402
IFITM1	3.45538	4.41675	AACS	-1.19419	-2.51187
APOBEC1	1.8129	4.31596	MYOC	-2.19218	-2.49314
LGALS3	3.15947	4.18659	PRX	-2.18869	-2.44957
MT2A	5.11122	4.17079	LSS	-1.28277	-2.41855
ARL11	1.82151	4.14772	HHIP	-1.13786	-2.40502
FCGR2B	3.15868	4.10256	ZDHHC22	-1.3143	-2.36929
TYROBP	1.46827	3.90055	SCN8A	-1.17399	-2.36886
BCL2A1	2.13548	3.86743	CHRM2	-1.7008	-2.30462
C1QC	2.50588	3.80042	CALN1	-1.17092	-2.08365
C1QB	2.10851	3.68395	LOC102549542	-1.46364	-2.05648
FCER1G	1.2071	3.65055	LOC100912608	-2.04105	-2.00578
CXCL10	3.25589	3.62985	CADPS	-1.29967	-1.99443
CLEC12A	3.00905	3.58578	CLDN19	-1.87854	-1.9908
C1QA	1.27147	3.57953	KCNK9	-1.25997	-1.98821
S100A4	1.9161	3.50037	SLC24A2	-1.00335	-1.92368
TIMP1	5.81612	3.48132	GPR165	-1.16187	-1.91736
MT1	5.03535	3.43958	RTKN2	-1.56999	-1.9113
RGD1564325	2.71345	3.42752	ANK1	-1.16839	-1.90985
ITGB2	1.89005	3.42174	LOC102547029	-1.42726	-1.88218
GLIPR1	2.47827	3.40574	SCRT1	-1.4237	-1.86497
SLFN13	1.64349	3.40367	LOC501038	-1.46011	-1.84331
CD53	1.15508	3.33855	SLC6A5	-1.2831	-1.83848
ATF3	4.12688	3.31521	PAQR9	-1.18661	-1.82558
GNA15	1.08894	3.31043	MAP3K9	-1.09501	-1.81795
SPI1	1.69593	3.28765	GLRA1	-1.10288	-1.81226
IRF8	1.29592	3.26684	PACSIN1	-1.01545	-1.79823
SOCS3	5.60069	3.22034	SYT12	-1.44376	-1.76843
FCGR2A	1.44897	3.2001	GABRB3	-1.18075	-1.76607
RT1-CE5	1.27267	3.19841	UGT8	-1.2088	-1.74204
FERMT3	2.2136	3.19331	CHRNA4	-1.48193	-1.73729
CMKLR1	1.39634	3.17264	SGPP2	-1.76692	-1.72153
GRN	1.0894	3.17191	REPS2	-1.19125	-1.70626
GNGT2	1.84594	3.16839	SYN3	-1.19055	-1.67141
CXCL14	1.94857	3.1668	RASGRP1	-1.47126	-1.6392
ASPG	2.93233	3.15819	TMEM151B	-1.58907	-1.62473
CTSZ	1.82029	3.14491	GABRA1	-1.07414	-1.60999
FCGR3A	2.65075	3.11492	TSPYL4	-1.07274	-1.60945
RAC2	1.94677	3.10127	ESRRG	-1.46578	-1.60451
CSF2RA	1.65885	3.10126	SLITRK4	-1.05162	-1.56944
IFI30	1.28352	3.09161	CLSTN3	-1.07446	-1.56292
LST1	2.70389	3.06218	ENTPD3	-1.27565	-1.5582
WAS	1.66576	3.06019	PPP2R2C	-1.15466	-1.54917
RT1-CE3	1.20828	3.04998	HOXC10	-2.36835	-1.54172
CD86	1.29854	3.02564	ACOT11	-1.68649	-1.53993
LOC108348047	1.49444	2.99697	MCF2	-1.1063	-1.53018
LOC103693683	2.10483	2.98943	RGS7BP	-1.14726	-1.52506
MYO1F	1.98839	2.95508	ATP8A2	-1.21215	-1.52122
DNASE2	1.02693	2.94214	SHISA9	-1.61255	-1.51367
RGD1309362	1.73398	2.92514	PMP22	-1.35997	-1.50535
TSPO	3.17157	2.90206	PCLO	-1.09279	-1.4942
LY86	1.20856	2.89922	KCNJ3	-1.22838	-1.49238
CLEC4A1	2.32906	2.89184	KCNC3	-1.24979	-1.49077
OTULINL	1.79831	2.87366	LOC103693768	-1.20533	-1.48893
LAT2	1.22327	2.86356	DIRAS1	-1.25786	-1.48213
HCLS1	1.99248	2.86099	ADAM23	-1.09676	-1.48006
PTPRC	1.59903	2.84345	FAR2	-1.26386	-1.47876
HMOX1	4.94637	2.8257	SCN4B	-1.10172	-1.4718
SERPING1	1.95638	2.80519	HECW1	-1.15758	-1.47052
C4B	1.21554	2.7882	NEFL	-1.01122	-1.46545
IRF7	2.48471	2.78659	GJC3	-1.40935	-1.4484
DOCK2	1.09067	2.78592	NAT8L	-1.08449	-1.44764
GLIPR2	3.03768	2.76962	PRKCE	-1.10857	-1.44109
MAFB	1.74782	2.7477	FA2H	-1.14937	-1.44109
SLFN2	2.34566	2.74195	SLC5A11	-1.43718	-1.43773
UGT1A7C	1.90107	2.71765	ANKRD34B	-1.37044	-1.42941
ANXA1	2.88563	2.69529	CPLX2	-1.07101	-1.42012
HSPB1	3.09913	2.68905	CHRNA7	-1.13772	-1.41678
CYBA	1.3386	2.68538	ATP2B3	-1.24298	-1.41289
TGFB1	1.62488	2.65895	FADS6	-1.64709	-1.4096
PLAC8	2.68261	2.63711	LOC100912165	-1.38035	-1.40457
CH25H	3.60393	2.6221	RPH3A	-1.1116	-1.40296
LCN2	6.41782	2.60874	LOC100362814	-1.43014	-1.40217
GPR183	1.42894	2.60563	KCNA2	-1.41149	-1.39906
ANXA3	1.53817	2.60185	SCN1A	-1.32444	-1.38981
IFI47	1.66674	2.60134	LOC108353239	-1.0822	-1.38486
RSAD2	3.13262	2.58846	FGF9	-1.13374	-1.37861
OASL2	1.73252	2.57954	PNMA8B	-1.03798	-1.37837
PSMB8	1.91843	2.57604	CDH18	-1.32072	-1.3754
PYCARD	1.37541	2.57589	ATP1A3	-1.23289	-1.37167
ARHGAP45	1.06724	2.56205	GABRA3	-1.03662	-1.3712
FCGR1A	1.97994	2.55766	SLITRK3	-1.54785	-1.363
NRROS	1.03772	2.55095	MEST	-1.01692	-1.36017
STXBP2	1.93337	2.54996	LYNX1	-1.04484	-1.35574
ADCY4	1.51275	2.53965	RIMS1	-1.335	-1.35216
GPR84	2.00278	2.53748	SMIM17	-1.50167	-1.35079
OAS1A	2.23014	2.53548	SLC6A11	-2.51345	-1.34713
IL18	1.64535	2.52559	NKIRAS1	-1.19584	-1.34658
VIM	2.41313	2.52173	LOC100125362	-1.29227	-1.33137
CALHM2	1.14566	2.51676	KCNS3	-1.15031	-1.3237
GBP2	2.80276	2.50709	SCRT2	-1.21848	-1.32182
ISG15	2.26227	2.50285	CNR1	-1.15659	-1.30651
CXCL16	1.70318	2.48722	LOC108348154	-1.148	-1.30367
PTPN6	1.5947	2.48078	GRM1	-1.3618	-1.29748
CMTM3	1.27878	2.47615	FRRS1L	-1.02436	-1.29249
P2RY6	1.6787	2.4649	NSF	-1.01436	-1.29043
GCH1	2.59342	2.45477	CDK5R1	-1.18467	-1.29025
CSF3R	1.28622	2.45106	ASAH2	-1.12621	-1.2782
PLEK	1.21057	2.44482	RGD1307443	-1.14513	-1.27727
USP18	2.60173	2.44272	FGF18	-1.40845	-1.27621
TLR7	1.78341	2.42319	RGD1563072	-1.04143	-1.27165
SNX20	1.32087	2.42077	SNCA	-1.44423	-1.266
LOC100910270	2.01161	2.41725	MMEL1	-1.19779	-1.26484
RT1-DMB	1.74872	2.4165	GRIN3A	-1.18693	-1.26287
CEBPD	4.0223	2.40905	GLS2	-1.22867	-1.25604
PIK3CG	1.09765	2.38856	HTR2C	-1.35575	-1.25601
DOCK8	1.12497	2.38675	NRN1	-1.34884	-1.25577
TLR2	1.28154	2.38584	GABRG2	-1.31388	-1.25282
THBS1	2.07494	2.38422	CAMK4	-1.20504	-1.24894
C3AR1	1.5915	2.37716	ATCAY	-1.08751	-1.24556
IFITM3	2.57117	2.36436	TBC1D30	-1.05679	-1.24311
PDPN	2.60724	2.36307	CALB2	-1.24707	-1.24302
PSMB9	1.75609	2.35868	SLC35F3	-1.29978	-1.2344
UCP2	1.16332	2.35237	RYR2	-1.06371	-1.23382
SCARA3	1.32526	2.33811	GRM4	-1.13489	-1.23054
PRRX2	1.90053	2.32355	GPR22	-1.00097	-1.2197
ARHGAP9	1.18605	2.31868	SLITRK1	-1.36306	-1.21873
LCP2	1.41022	2.30052	CPEB3	-1.04148	-1.21795
CP	2.3266	2.29828	DNAJC6	-1.03293	-1.21649
CTSB	1.11989	2.29629	GABRB2	-1.3509	-1.21555
S100A11	3.31107	2.29505	PEG3	-1.00644	-1.21215
CSF2RB	4.15511	2.28826	SPTSSB	-1.59598	-1.21129
IFI27L2B	1.08734	2.28669	AMPH	-1.00636	-1.20973
PYGL	1.96274	2.26718	DYNC1I1	-1.06322	-1.20964
LGALS3BP	1.37395	2.26675	SLC32A1	-1.17229	-1.198
CYTH4	1.14682	2.26674	DNM1	-1.15125	-1.19616
INPP5D	1.14181	2.26398	STK32B	-1.0703	-1.19508
RHBDF2	1.36859	2.2616	FGF11	-1.33904	-1.19371
CASP4	2.1703	2.25542	KANK4	-1.8691	-1.18859
PARVG	1.89542	2.2516	TSPYL5	-1.02836	-1.18234
MMP19	2.29999	2.22504	PATJ	-1.21609	-1.17792
GMFG	1.57107	2.21132	MAGEE1	-1.23056	-1.1734
CD14	3.99621	2.19813	CNTNAP4	-1.09121	-1.17301
GADD45G	3.55438	2.19579	INA	-1.23183	-1.17297
FAM187A	1.67271	2.19024	TRIM37	-1.02327	-1.17164
PLIN2	3.04693	2.1794	ADRA1A	-1.14327	-1.17106
RT1-DMA	1.81518	2.17695	RASGRF1	-1.0943	-1.16748
FHOD1	1.69065	2.17559	SVOP	-1.12755	-1.16701
CD40	1.71718	2.16764	SLC7A10	-2.16072	-1.16412
SP140	1.82953	2.16741	ATP2B2	-1.2695	-1.15359
EMP3	2.52819	2.15898	NDRG4	-1.04525	-1.15028
TAP1	2.07141	2.15671	DIRAS2	-1.31109	-1.14602
ARHGDIB	1.11606	2.15018	GALNT9	-1.20484	-1.13789
LOC108348048	3.67745	2.14534	PLD5	-1.19456	-1.13656
LYZ2	1.98881	2.14498	EPHX4	-1.25686	-1.13655
RTP4	1.97921	2.13057	FBXO41	-1.10708	-1.13654
PDLIM4	2.0461	2.12386	KCNC1	-1.42827	-1.13295
CAPG	2.22681	2.11859	CACNA2D3	-1.05695	-1.1317
FXYD5	1.87834	2.11148	HAPLN4	-1.2525	-1.12932
ZFP36	3.00706	2.10278	VSTM2A	-1.33868	-1.12687
S1PR3	2.62235	2.09457	SLC12A5	-1.26168	-1.12506
HK2	1.02536	2.08068	ARHGAP44	-1.10972	-1.12424
DOK1	1.43223	2.07402	CDK5R2	-1.03018	-1.11809
UBA7	1.07545	2.07285	SH3GL2	-1.08018	-1.11684
CEACAM4	1.6277	2.07109	LOC102546678	-1.41607	-1.11478
TUBB6	3.37518	2.06794	USP29	-1.02323	-1.1095
CORO1A	1.30324	2.06558	LOC103694491	-1.17939	-1.10401
HCK	1.85895	2.05728	UNC5A	-1.14968	-1.10283
ARPC1B	2.08518	2.04738	KCNIP2	-1.27166	-1.09827
CASP1	1.34297	2.03977	GALNT14	-1.51583	-1.09562
FES	1.12528	2.01872	NAP1L2	-1.13732	-1.09463
CCL2	6.73144	2.01847	GRIN1	-1.02968	-1.0935
CLIC1	2.94035	2.01372	AMIGO1	-1.08537	-1.09288
ANPEP	1.94085	2.00459	PANX2	-1.0299	-1.08944
RAB32	2.02799	1.99784	ARMH4	-1.29145	-1.08806
MX2	1.79671	1.99711	SYN2	-1.14383	-1.08631
CD63	2.05411	1.99094	NIPAL4	-1.34402	-1.08441
ICAM1	1.86299	1.98313	RGD1559441	-1.07006	-1.0702
SP110	2.06792	1.98075	CNTN4	-1.24633	-1.06592
HBA-A3	1.58905	1.97578	KCNH2	-1.15483	-1.0658
DHX58	1.46487	1.97215	CNTN6	-1.59428	-1.05856
OAS1B	2.39398	1.97178	ABAT	-1.01444	-1.05714
XAF1	1.72516	1.9647	RAPGEFL1	-1.3996	-1.0571
CTSC	1.96492	1.96401	CAMKK1	-1.30789	-1.0498
CARD9	1.00126	1.96207	ETL4	-1.21337	-1.04522
LYN	1.74477	1.94658	MAST1	-1.02508	-1.04384
CCN5	2.82395	1.94096	GRM3	-1.05	-1.04349
CD44	2.7515	1.93475	ACHE	-1.01712	-1.04267
CXCL13	1.90377	1.92617	ZFP385D	-1.09259	-1.04108
RT1-CE4	1.0927	1.9238	OLFM3	-1.28755	-1.04107
CCL6	3.52142	1.92331	SYT7	-1.12269	-1.03896
IGTP	1.57654	1.9147	PLXDC1	-1.05683	-1.03686
LOC102550797	1.50091	1.91088	FAM43B	-1.04645	-1.03368
CRYM	4.01181	1.90631	VSNL1	-1.11525	-1.03123
MALL	1.62594	1.90047	MYPOP	-1.30985	-1.02669
ITGAM	2.3906	1.89575	KCNK1	-1.20398	-1.02559
SH3BP2	1.18503	1.89286	PMP2	-1.38898	-1.02402
IKZF1	1.11724	1.88742	RAP1GAP	-1.09014	-1.02221
PPP1R18	1.85922	1.88519	PHF24	-1.11128	-1.02093
ALOX5AP	2.27986	1.8708	FSTL5	-1.17732	-1.02048
SLA	1.97278	1.86579	LRRC75B	-1.19264	-1.0161
IFITM2	1.59351	1.86165	SEPTIN3	-1.11005	-1.01584
RAB20	1.30874	1.83287	ERICH3	-1.0118	-1.01527
RT1-CE13	1.30391	1.83119	SPIRE2	-1.01969	-1.00718
SAT1	1.47806	1.83086
NEK6	1.38538	1.8294
EIF4EBP1	2.73595	1.82201
LBP	5.6998	1.80263
PARP9	1.82831	1.80091
IL6R	1.25266	1.79983
TGIF1	2.14409	1.797
JUNB	2.75224	1.78256
MYC	3.6662	1.78151
CYBB	1.19675	1.78101
CASP8	1.13826	1.78017
UBE2C	2.65273	1.76813
TACC3	1.62144	1.76202
PSME1	1.09408	1.74557
MDFIC	1.75702	1.74474
BTG2	1.50199	1.7225
AXL	1.87934	1.71567
PARP14	1.74925	1.71077
CDK1	2.44621	1.70381
CHI3L1	1.32238	1.69578
CEBPB	2.66504	1.69112
ADA	2.06711	1.68657
IFI35	1.02314	1.68527
FLNC	2.50992	1.68223
SLC11A1	2.03474	1.67442
GBP5	1.05649	1.66197
MVP	1.96514	1.65636
COX6A2	1.66249	1.65161
C5AR1	2.84606	1.64762
CDSN	1.51052	1.64338
PDLIM2	1.62817	1.64309
LMCD1	2.6732	1.64169
A2M	2.27853	1.64148
THBS2	4.13418	1.63942
RAB3IL1	1.07165	1.63301
IRGM2	2.29078	1.63102
GPX2	6.53511	1.62762
PTER	1.78454	1.62332
ALDH3B1	1.22482	1.62215
PIEZO1	2.05435	1.61661
ZC3H12A	1.64634	1.61548
FHL3	1.68987	1.59156
TNFRSF1B	1.45843	1.58882
SERPINB1A	3.1406	1.58819
PARP12	1.50183	1.58478
PPIC	1.31542	1.578
IFIT2	1.71133	1.57594
LSP1	2.68618	1.57227
PLXNB2	1.13195	1.57004
SAMD9L	1.29331	1.56812
LOC685067	1.81783	1.56039
IRGM	1.39007	1.55575
RT1-S3	1.21904	1.55247
TNC	2.57386	1.55165
PRELP	1.05395	1.55042
RBM3	2.67429	1.54902
IFI44	1.2422	1.54445
SBNO2	2.89661	1.53878
C1R	1.60039	1.53745
LOC103690030	1.47533	1.53407
VAMP8	1.23316	1.52202
JAK3	1.13445	1.51447
DTX3L	2.02668	1.51226
LCP1	1.38286	1.49158
UBL7	2.00472	1.48445
LOC103690317	2.21784	1.48325
MYD88	1.98949	1.47601
RNF213	1.3351	1.4645
PSTPIP1	2.32573	1.44925
SH3D21	1.16154	1.44175
TNFRSF1A	1.90892	1.44122
PTGIS	2.49163	1.44036
SHMT1	2.18848	1.43786
GINS1	2.30671	1.43749
NUCB2	1.17331	1.4324
C1S	1.29657	1.43064
LOC103692785	1.05591	1.42617
LOC100360781	1.1278	1.42539
SCAMP2	1.65721	1.42298
EZR	2.32472	1.42281
OAF	1.17672	1.42183
NME4	1.51772	1.42158
EHBP1L1	1.31833	1.41363
IRF9	1.55998	1.40668
RPS12	1.07211	1.40046
CLIC2	1.54237	1.39503
GINS2	1.17992	1.39417
SHC1	1.20377	1.3903
POLR1G	1.80588	1.38842
STK10	1.20935	1.38541
NIBAN2	2.23642	1.38405
PLIN3	1.37744	1.37281
COL16A1	1.54627	1.36677
DDX58	1.132	1.36448
PPP1R14B	1.5946	1.36434
GADD45A	2.10336	1.36237
HRCT1	2.1427	1.36134
ITGA5	3.82249	1.35229
CHDH	1.19452	1.34525
B4GALT1	1.87349	1.33931
EFEMP2	1.66543	1.3377
SFRP4	1.50263	1.33558
RPS18	1.25615	1.32656
CCN1	3.2484	1.31928
IRF1	1.40502	1.31819
HERC6	1.53103	1.3137
PLP2	2.94076	1.31132
KIF22	2.16114	1.3068
PSMB10	1.19401	1.29551
HOPX	2.19596	1.29446
RT1-N3	1.37267	1.28631
RPS17	1.10559	1.28487
PROS1	1.45883	1.27232
RPL22	1.02103	1.26678
CFB	1.65794	1.26246
MCM5	3.13206	1.26102
CASP7	1.19878	1.25721
MCM3	2.67017	1.25437
KCTD14	2.30819	1.25297
RPS20	1.28259	1.25278
PLCD1	1.93009	1.25128
IFRD2	1.40596	1.24265
TLR6	1.13685	1.23316
RPLP0	1.21951	1.23012
S100A10	2.50883	1.2171
PSME2	1.09486	1.21362
TTC7A	1.24334	1.20981
EIF4EBP3	1.10534	1.2074
UNG	1.58943	1.20572
SDC4	1.29035	1.20536
LAP3	1.0409	1.19282
PABPC1	1.29632	1.19208
IFIH1	2.06172	1.192
LOC685963	1.07165	1.19078
SCUBE1	3.68528	1.18962
ELK3	1.1571	1.18654
CDKN2C	1.02526	1.18349
TREX1	1.21102	1.18247
TAX1BP3	1.28295	1.18231
NQO1	1.11554	1.18204
RPS2	1.39273	1.16746
IER5L	2.38692	1.16631
IER5	1.34693	1.16347
TRIP6	1.05559	1.16015
CD276	1.40123	1.15838
FTH1	1.07713	1.1482
PDLIM1	2.22977	1.14748
NXT1	1.48415	1.14468
IER2	1.91696	1.1421
SEMA5B	2.82788	1.14206
TLR4	1.4411	1.14036
CD38	1.72346	1.14012
TNIP2	1.11934	1.13542
PARP3	2.01191	1.13123
NT5E	1.99064	1.13117
ENPP3	3.14925	1.13107
ZFP217	1.33461	1.12845
TAGLN2	2.21543	1.12831
ANXA2	1.87362	1.12426
TCF19	1.80131	1.12381
FGFRL1	1.21226	1.12374
LTBR	1.10142	1.12079
A3GALT2	2.58083	1.12022
APRT	1.29963	1.11765
SOX7	3.61395	1.11707
TRIM47	2.29794	1.11544
SAMD9	1.78454	1.11106
DSE	1.49556	1.10565
MERTK	1.32875	1.09962
GCNT2	2.06359	1.09948
FN1	2.78828	1.09439
CSRNP1	3.03006	1.08851
CDKN1A	2.64176	1.0855
CNN2	2.54502	1.08422
RPS27L	1.33018	1.07635
MCM2	1.96748	1.07621
SPC24	1.23695	1.07199
SGK1	2.55433	1.07013
EYA2	1.65709	1.06723
DEPP1	2.83815	1.06672
TK1	1.93285	1.06216
FKBP10	1.84031	1.06098
PRORSD1	1.11273	1.06025
PRICKLE3	1.02166	1.05979
HEBP1	1.14684	1.05856
NABP1	1.24778	1.05586
LLPH	1.59991	1.04634
PMF1	1.48375	1.04498
SPSB2	1.27973	1.03701
TSKU	1.02649	1.03655
KLF6	2.23489	1.03441
PHF11	1.39829	1.03434
CHSY1	1.45145	1.03375
PML	1.1916	1.03186
TRH	1.74938	1.02638
GGTA1	1.15327	1.02482
GADD45B	1.98007	1.02318
F3	1.26702	1.02036
HOMER3	1.14435	1.01989
EMILIN1	1.09391	1.01947
PTBP1	1.48749	1.01136
ANGPTL4	1.92394	1.00867
IL17RA	1.48853	1.00254
